# Supplementary material for: Systematic review and meta-analysis of iodine nutrition in modern vegan and vegetarian diets
Source: Br J Nutr. 2023 Mar 13;130(9):1580–94. doi: 10.1017/S000711452300051X (PMC10551477; doi:10.1017/S000711452300051X)
Supplement: Supplementary file 1 [file S000711452300051Xsup.zip]

Archive with 2 entries (2 files):
- S000711452300051Xsup001.pdf
- S000711452300051Xsup002.docx
